# Supplementary material for: Genetic etiology of truncus arteriosus excluding 22q11.2 deletion syndrome and identification of c.1617del, a prevalent variant in TMEM260, in the Japanese population
Source: J Hum Genet. 2024 Feb 13;69(5):177–83. doi: 10.1038/s10038-024-01223-y (PMC11043042; doi:10.1038/s10038-024-01223-y)
Supplement: Supplementary file 2 — Supplementary table 1 [file 10038_2024_1223_MOESM2_ESM.xlsx]

## Sheet: シート1
Supplementary Table 1. Mutations in patients 1-7
Individual	Gene	Mutation (nt)	Change (aa)	Exon	Mutation Type	SIFT (prediction)	Polyphen-2 (HVAR) (prediction)	MutationTaster (prediction)	CADD† (phred-scaled)	HGVD	gnomAD_All v.2.1.1	gnomAD_East Asia	ToMMo 54KJPN
Patient 1, 2, 3, 4, 5	TMEM260	c.1617del	p.Trp539Cysfs*7	13	frameshift	NA	NA	disease causing	33	absent	0.0000212 (6/282,610)	0.000301 (6/19,948)	0.00361 (392/108,604)
Patient 4	TMEM260	c.332dup	p.(Thr112Hisfs*36)	3	frameshift	NA	NA	disease causing	NA	absent	0.00000804 (2/248,832)	0.0000549 (1/18,226)	absent
Patient 5	TMEM260	c.1960C>T	p.(Gln654*)	16	stop-gain	NA	NA	disease causing	35	absent	absent	absent	0.000028 (3/108,604)
Patient 6	GATA6	c.1367G>A	p.(Arg456His)	4	missense	deleterious	damaging	disease causing	32	absent	absent	absent	absent
Patient 7	NOTCH1	c.545G>A	p.(Cys182Tyr)	4	missense	deleterious	damaging	disease causing	27.3	absent	absent	absent	absent
Abbreviations : nt, nucleotide; aa, amino acid; NA, not applicable; het, heterozygous.
† A CADD phred-scaled score of 10, 20, or 30 represents the top 10%, 1%, and 0.1% of the most deleterious variants, respectively.
